# Supplementary material for: Comparison of the Minimally Invasive Reverdin–Isham Lateral Translation Osteotomy Versus the Standard Reverdin–Isham Technique: A Pilot Prospective Cohort Study
Source: J Clin Med. 2024 Sep 14;13(18):5468. doi: 10.3390/jcm13185468 (PMC11432747; doi:10.3390/jcm13185468)
Supplement: Supplementary file 1 [file jcm-13-05468-s001.zip]

Archive with 2 entries (2 files):
- jcm-3162389-Supplementary tables.pdf
- jcm-3162389-supplementary_figures.pdf
